# Supplementary material for: Accelerometric Classification of Resting and Postural Tremor Amplitude
Source: Sensors (Basel). 2023 Oct 21;23(20):8621. doi: 10.3390/s23208621 (PMC10611060; doi:10.3390/s23208621)
Supplement: Supplementary file 1 [file sensors-23-08621-s001.zip]

Archive with 1 entries (1 files):
- sensors-2644397-supplementary.pdf
